# Supplementary material for: Does a Machine-Learned Potential Perform Better Than an Optimally Tuned Traditional Force Field? A Case Study on Fluorohydrins
Source: J Chem Inf Model. 2023 Apr 18;63(9):2810–27. doi: 10.1021/acs.jcim.2c01510 (PMC10170518; doi:10.1021/acs.jcim.2c01510)
Supplement: Supplementary file 1 — ci2c01510_si_001.csv [file ci2c01510_si_001.csv]

Compound	SMILE
syn-A	C[C@@H](O)C[C@@H](F)C
anti-A	C[C@@H](O)C[C@H](F)C
B	C[C@@H](O)CCF
C	CC(CF)(C)CO.[C]
D	FCCCO
E	C[C@@H](O)CC(F)(F)C
F	C[C@@H](O)CC(F)F
G	FC(F)CCO
H	C[C@@H](O)CC(F)(F)F
I	FC(F)(F)CCO
